# Supplementary material for: Novel Insights into the Influence of Soil Microstructure Characteristics on the Migration and Residue of Light Non-Aqueous Phase Liquid
Source: Toxics. 2022 Dec 24;11(1):16. doi: 10.3390/toxics11010016 (PMC9863872; doi:10.3390/toxics11010016)
Supplement: Supplementary file 1 [file toxics-11-00016-s001.zip]

Archive with 1 entries (1 files):
- toxics-2105370-supplementary.pdf
